# Supplementary material for: Discovery of Novel Agents on Spindle Assembly Checkpoint to Sensitize Vinorelbine-Induced Mitotic Cell Death against Human Non-Small Cell Lung Cancers
Source: Int J Mol Sci. 2020 Aug 5;21(16):5608. doi: 10.3390/ijms21165608 (PMC7460560; doi:10.3390/ijms21165608)
Supplement: Supplementary file 1 [file ijms-21-05608-s001.zip]

Archive with 8 entries (8 files):
- Figure S1.tif
- Figure S2.tif
- Figure S3.tif
- Figure S4.tif
- Figure S5.tif
- YL-9 HPLC.pdf
- YL-9 NMR.pdf
- Supplementary material - Synthesis of YL-9.docx
